# Supplementary material for: The E3 ubiquitin ligase IDOL regulates synaptic ApoER2 levels and is important for plasticity and learning
Source: eLife. 2017 Sep 11;6:e29178. doi: 10.7554/eLife.29178 (PMC5593505; doi:10.7554/eLife.29178)
Supplement: Source code 1. — Activates DALSA camera. [file elife-29178-code1.m]

% Configuration routine for Dalsa Pantera 1M60 Camera
% Sends settings over RS232
% J Tiago Goncalves - Portera Lab UCLA
% March 5, 2009


%Initial definitions

CAMERAPORT = 'COM3';
TAPS = '0'; % 0 for single tap and 1 for dual tap readout
BITDEPTH = '12'; % can be 12, 10, or 8
SYNCMODE = '2'; %Internal sync, can set either frame rate or exposure time
FRAMERATE = '10'; % Frame rate in Hz max is 30 (1 tap) or 57 (2 taps)
EXPOSURE = '15.0'; %Exposure time in milisec (floating point)
RATEOREXP = 1; % Set frame rate (0) or exposure time (1)
BINNING = '1 1'; % Binning H V


%open camera connection

camera = serial(CAMERAPORT, 'BaudRate', 9600);
set (camera, 'RecordName', 'cameralog.txt'); %logs camera dialogue to txt file
set (camera, 'RecordDetail', 'verbose'); 
fopen(camera);
record(camera, 'on');

fprintf(camera, ['sos ' TAPS]);
pause(4);
fprintf(camera, ['oms ' BITDEPTH]);
pause(4);

fprintf(camera, ['sem ' SYNCMODE]);
pause(4);

if RATEOREXP == 1
    fprintf(camera, ['ssf ' FRAMERATE]);
else
    fprintf(camera, ['set ' EXPOSURE]);
end

pause(4);

fprintf(camera, ['sbm ' BINNING]);

log = fscanf(camera);

save('cameralog2.txt', 'log', '-append', '-ASCII');

disp('Camera configuration completed. Check log file for more information.');

fclose(camera);


delete(camera);
clear camera;
