# Supplementary material for: The E3 ubiquitin ligase IDOL regulates synaptic ApoER2 levels and is important for plasticity and learning
Source: eLife. 2017 Sep 11;6:e29178. doi: 10.7554/eLife.29178 (PMC5593505; doi:10.7554/eLife.29178)
Supplement: Source code 2. — Live camera feed used to find cortical surface. [file elife-29178-code2.m]

%OISAnalysisAvg
%Analysis routine for OIS Images, takes average of deltaR/R, image by image
%J Tiago Goncalves UCLA Portera Lab 7MAR2009 Changed for More efficient
%data collection (less disk space) 28APR2009

%Version3 - smaller baseline movie

%Prompt for first and last baseline movies

% Define stimulus movie base name

    STIMBASENAME = 'stimulus';
    lMovieNameBase='baseline';
    lMovieIndex=01;
    lMovieIndexLast=30;
    lMovieNumber=lMovieIndexLast-lMovieIndex + 1;
    TEMPBIN=3; %Temporal bin factor
    SPACEBIN=2; % Spatial bin factor
    
    
    
    
    
    %--------------------------------------------
    %LOOP FOR CONSECUTIVE TRIALS
    %--------------------------------------------
           
    for lMovieIndex=lMovieIndex:1:lMovieIndexLast
        
        
%Open movies

        % Open Baseline
        
        if lMovieIndex < 10
    
            lMovie  = IJOpenTif2([lMovieNameBase '0' num2str(lMovieIndex) '.tif']);
        else
            lMovie = IJOpenTif2([lMovieNameBase num2str(lMovieIndex) '.tif']);
        end
        
        % Open Stimulus
        
        if lMovieIndex < 10
    
            lMovieStim  = IJOpenTif2([STIMBASENAME '0' num2str(lMovieIndex) '.tif']);
        else
            lMovieStim = IJOpenTif2([STIMBASENAME num2str(lMovieIndex) '.tif']);
        end
        
        %Bin baseline
        lMovie_binned=zeros(size(lMovie,1)/SPACEBIN, size(lMovie,2)/SPACEBIN,size(lMovie,3));
        
        for frametime = 1:1:size(lMovie,3)
            
            lMovie_binned(:,:,frametime)=imfluo_improc_bin(lMovie(:,:,frametime), SPACEBIN, SPACEBIN);
            
        end
        
        lMovie=lMovie_binned;
        clear lMovie_binned;
                
        %Find average Z projection for baseline

        lZproj = mean (lMovie, 3);
        
        %Bin stimulus file
        
        StimMovie = zeros(size(lMovieStim,1)/SPACEBIN, size(lMovieStim,2)/SPACEBIN,(size(lMovieStim,3)/3));
        stimfrm=1;
                
        for lfrm = 1:TEMPBIN:(size(lMovieStim,3)-2)
        
            lMovieStim(1:512,1:512,lfrm)=imfluo_improc_bin(lMovieStim(:,:,lfrm), SPACEBIN, SPACEBIN);
            lMovieStim(1:512,1:512,lfrm+1)=imfluo_improc_bin(lMovieStim(:,:,lfrm+1), SPACEBIN, SPACEBIN);
            lMovieStim(1:512,1:512,lfrm+2)=imfluo_improc_bin(lMovieStim(:,:,lfrm+2), SPACEBIN, SPACEBIN);
            
            StimMovie(:,:,stimfrm) = (lMovieStim(1:512,1:512,lfrm)+lMovieStim(1:512,1:512,lfrm+1)+lMovieStim(1:512,1:512,lfrm+2))/3;
            stimfrm = stimfrm + 1;
            
        end
        
        
        %find deltaR/R for stimulus movie
        
        for lfrm = 1:1:size(StimMovie,3)
              
            StimMovie(:,:, lfrm) = (StimMovie(:,:, lfrm)-lZproj) ./ lZproj;
            
        end
 
        % Keep sum of deltaR/R movie for next trial
        
        if lMovieIndex == 1
            
            AverageStim = StimMovie;
        else
        
            AverageStim = (AverageStim + StimMovie);
        end
        
        clear lMovie;
        clear lMovieStim;
        clear StimMovie;
        
        
    end
   
    %find average of deltaR/R
    
    AverageStim = AverageStim ./ lMovieNumber;
    
    % save average stimulation deltaR/R movie
    
    %arrayToTiff(AverageStim,'AverageStim','AverageStim');
    
    save analysis-workspace;
