# Supplementary material for: The E3 ubiquitin ligase IDOL regulates synaptic ApoER2 levels and is important for plasticity and learning
Source: eLife. 2017 Sep 11;6:e29178. doi: 10.7554/eLife.29178 (PMC5593505; doi:10.7554/eLife.29178)
Supplement: Source code 3. — Grabs photo of vasculature on cortical surface. [file elife-29178-code3.m]

copy=AverageStim;
copy=sum(copy,3);
[m,n] = size(copy);
figure('Units','pixels','Position',[100 100 n m])
imagesc(copy);
set(gca,'Position',[0 0 1 1])
axis off
