# Supplementary material for: The E3 ubiquitin ligase IDOL regulates synaptic ApoER2 levels and is important for plasticity and learning
Source: eLife. 2017 Sep 11;6:e29178. doi: 10.7554/eLife.29178 (PMC5593505; doi:10.7554/eLife.29178)
Supplement: Source code 4. — OIS acquisition protocol for whisker/paw stimulation. [file elife-29178-code4.m]

% OIS acquisition protocol
% Loops OISacqTimed
% J Tiago Goncalves - Portera Lab UCLA
% March 7, 2009


NUMTRIALS = 30; %Define number of trials
PAUSE = 10;      %Define pause between trials in s

for trial=1:1:NUMTRIALS
    
    %File suffix
    
    if trial < 10
        SUFFIX = ['0' num2str(trial)];
    else
        SUFFIX = num2str(trial);
    end
    
    OISacqTimedPaw;
    
    pause(PAUSE);
    
    trial
    
    deviceclear;  %clear devices before each trial, just because.
    
end
