# Supplementary material for: The E3 ubiquitin ligase IDOL regulates synaptic ApoER2 levels and is important for plasticity and learning
Source: eLife. 2017 Sep 11;6:e29178. doi: 10.7554/eLife.29178 (PMC5593505; doi:10.7554/eLife.29178)
Supplement: Source code 5. — Calculates average data from 30 trials ad subtracts the baseline. [file elife-29178-code5.m]

vid = videoinput('coreco',2, 'c:\OISCamera\D_DS-21-01M60_12b_SC.cca');
preview(vid);
