# Supplementary material for: The E3 ubiquitin ligase IDOL regulates synaptic ApoER2 levels and is important for plasticity and learning
Source: eLife. 2017 Sep 11;6:e29178. doi: 10.7554/eLife.29178 (PMC5593505; doi:10.7554/eLife.29178)
Supplement: Source code 6. — Displays map as MATLAB figure. [file elife-29178-code6.m]

% OIS Vasculature acquisition protocol 
% saves data to a tif file
% J Tiago Goncalves - Portera Lab UCLA
% April 7, 2009

vid = videoinput('coreco',2, 'c:\OISCamera\D_DS-21-01M60_12b_SC.cca');
set(vid,'FramesPerTrigger',10);

start(vid);

[data, time] = getdata (vid, 10, 'uint16');


data=squeeze(data);

data_reduced = imfluo_improc_reduce(data,2,2);

data_reduced=uint16(data_reduced);

imwrite(data_reduced,'Vasculature.tif', 'compression', 'none');
